# Supplementary material for: Novel Iridoid Derivatives Isolated from the Roots of Patrinia scabra with Potential Anti-Renal Fibrosis Activity In Vitro
Source: Molecules. 2024 Sep 17;29(18):4419. doi: 10.3390/molecules29184419 (PMC11433686; doi:10.3390/molecules29184419)
Supplement: Supplementary file 1 [file molecules-29-04419-s001.zip]

Archive with 1 entries (1 files):
- molecules-3201448-supplementary.pdf
